# Supplementary material for: Systematic analysis of Plasmodium myosins reveals differential expression, localisation, and function in invasive and proliferative parasite stages
Source: Cell Microbiol. 2019 Jul 23;21(10):e13082. doi: 10.1111/cmi.13082 (PMC6851706; doi:10.1111/cmi.13082)
Supplement: Supplementary file 8 — Table S1: Old and new nomenclature and gene accession numbers for Plasmodium myosins Table S2: Normalised qPCR data Table S3: Phenotypic analysis of myosin‐GFP parasite lines Table S4: Raw data of phenotypic analysis Table S5: Primers used in this study [file CMI-21-na-s008.xlsx]

## Sheet: Table S1
Supplemental Table S1: Summary of myosin classification
Previous reference	Foth et al. 2006	Class	P. berghei ID	P. falciparum ID
MyoA	MyoA	XIV a	PBANKA_0135570	PF3D7_1342600
MyoB	MyoB	XIV c	PBANKA_0110330	PF3D7_0503600
MyoE	MyoE	XIV c	PBANKA_0011220	PF3D7_0613900
MyoC	MyoF	XXII	PBANKA_0134410	PF3D7_1329100
MyoD	MyoJ	VI	PBANKA_0144450	PF3D7_1229800
MyoF	MyoK	VI	PBANKA_0090850	PF3D7_1140500

## Sheet: Table S2
Supplemental Table S2: Normalised qPCR data
Raw data normalised to arginyl and HSP70 (mean of ≥3 biological replicates)
	AS	Sch	NAG	AG	Ook	Spor
myoa	0.200 ± 0.053	3.368 ± 0.488	2.852 ± 0.719	0.861 ± 0.337	1.654 ± 0.682	4.974 ± 2.284
myob	0.002 ± 0.001	0.106 ± 0.051	0.024 ± 0.012	0.006 ± 0.003	0.051 ± 0.029	0.042 ± 0.018
myoe	0.012 ± 0.005	0.961 ± 0.318	0.028 ± 0.005	0.012 ± 0.005	0.093 ± 0.021	0.002 ± 0.001
myof	0.035 ± 0.007	0.425 ± 0.017	0.307 ± 0.160	0.114 ± 0.038	0.064 ± 0.017	0.226 ± 0.063
myoj	0.010 ± 0.004	0.225 ± 0.089	0.042 ± 0.014	0.011 ± 0.001	0.058 ± 0.024	0.052 ± 0.014
myok	0.006 ± 0.002	0.034 ± 0.018	0.064 ± 0.036	0.052 ± 0.008	0.007 ± 0.003	0.006 ± 0.002
Relative circle width for Figure 1B
	AS	Sch	NAG	AG	Ook	Spor
myoa	14.6753	20.8082	20.4469	17.8469	19.2643	21.6545
myob	5	13.3059	10.0529	7.08911	11.6976	11.2666
myoe	8.59505	18.0851	10.4055	8.4905	13.0165	5.11077
myof	10.865	16.3117	15.6074	13.459	12.2028	14.9452
myoj	8.11434	14.9319	11.3019	3.39029	11.9995	11.7481
myok	7.18334	10.8263	12.2079	11.7326	7.47648	7.07201

## Sheet: Table S3
Supplemental Table S3: Phenotypic analysis of myosin-GFP parasite lines
	Exflagellation (n)	Ooc/mos (n)	Biteback (dpi)
Wild type	2.5 ± 0.4	73 ± 38	4 ± 0
MyoA-GFP	1.6 ± 0.3	72 ± 18	4 ± 0
MyoB-GFP	2.2 ± 0.3	60 ± 10	4 ± 0
MyoE-GFP	2.5 ± 0.3	56 ± 1	4 ± 0
MyoF-GFP	2.3 ± 0.2	52 ± 9	4 ± 0
MyoJ-GFP	2.7 ± 0.6	41 ± 14	4 ± 0
MyoK-GFP	1.8 ± 0.3	58 ± 13	4 ± 0

## Sheet: Table S4
Supplemental Table S4: Raw data of phenotypic analysis
Data used to make Figure 4B:					Data used to make Figure 4C:					Data used to make Figure 4D:					Data used to make Figure 4E:							Data used to make Figure 4H:
Exflagellation					% ookinete conversion*					Oocysts per mosquito					Midgut sporozoites per mosquito*							Motility assay - Exp 1					Motility assay - Exp 2
WT-GFP	∆MyoB	∆MyoE	∆MyoJ		WT-GFP	∆MyoB	∆MyoE	∆MyoJ		WT-GFP	∆MyoB	∆MyoE	∆MyoJ		WT-GFP	∆MyoB	WT-GFP	∆MyoE	WT-GFP	∆MyoJ		WT		MyoEKO			WT		MyoEKO
4	3	3	3		90	68	71	59		0	200	46	200		18400	16750	129444	100800	174600	134600		Motile	Static	Motile	Static		Motile	Static	Motile	Static
5	2	2	2		82	70	77	54		7	200	200	100			17166	89090	38950	52440	206010		2	1	1	1		2	2	2	2
7	3	2	3		69	87		78		0	300	100	200		9800	3166	5554	35414	178200	121800		1	2	2	1		2	1	3	3
1	1	3	2		83	80		88		0	1	3	200				80400	141150	80400	77850		2	1	2	1		1	2	2	2
3	6	1	4		64					200	0	52	200				54250	171600				3	2	1	1		3	1	3	1
3	3	1	2		79					0	0	100	200									4	3	1	2		2	3	1	1
2	3	1	2		80					300	200	15	200		Mean %	SD	Mean %	SD	Mean %	SD		1	1	4	1		1	2	2	2
3	3	2	1		48					200	0	12	200		87.6675	56.4918	136.008	16.8927	111.247	10.9496		2	1	1	1		2	1	2	3
2	4	1	2							300	200	53	0									1	1	2	2		2	1	1	2
3	3	2	2		*biological replicates					0	300	100	0		Salivary gland sporozoites per mosquito*							2	1	1	1		1	1	2	1
2	2	4	7							27	0	200	100		WT-GFP	∆MyoB	WT-GFP	∆MyoE	WT-GFP	∆MyoJ		1	2	1	2		2	1	1	1
2	1	7	5							17	0	100	200		13600	9450	23055	1650	20250	10080		4	3	2	1		1	2	4	1
4	2	6	4							200	200	100	50		13600	9660	17641	4725	8880	45600		2	1	1	2		3	1	1	2
1	2	5	6							0	200	100	200		1800	2742	1903	2692	23520	19200		3	1	4	1		2	2	3	2
8	5	7	4							100	0	2	0				17800	5580	17800	11160		2	1	3	2				1	1
4	4	6	10							0	0	0	300				14000	4200				1	2	2	3		24	20	2	2
2	2	9	4							11	200	48	300									2	1	1	1				3	3
2	3	8	5							100	200	24	300		Mean %	SD	Mean %	SD	Mean %	SD		1	1	3	1				2	2
3	4	5	5							0	50	100	300		94.6011	51.096	25.3323	2.12835	122.129	23.5165		2	2	2	2				3	1
4	1	8	4							100	200	100	20									3	1	1	1				4	2
3	5									53	9	0	40											2	2				2	1
5	2									0	0	0	0									39	28	3					1	2
2	4									100	5	200	100											1					3	1
2	5									100	0	0	150
2										24	50	250	250											41	29				48	38
2										0	0	350	120
1										17	100	400	0									N	%	N	%		N	%	N	%
2										100	28	200	0									39	58.2	41	58.5		24	55.6	48	55.2
0										0		100	150
1										150		100	300
2										200		0	0
1										250		0	300
1										200		200	300
2										200		400
7										400		100
5										250		100	250
4										300		100	150
6										200		150	60
4										0		200	80
10										0		13	300
4										100		80	250
5										200		300	0
5										150		150	500
4										300		100	25
3										200		0	15
2										200		300	250
2										100		20	4
5										0		100	300
4										50		0	250
4										50		50	150
5										15		200	20
4										20		150	20
2										30		100	150
4										200		50	500
										200		300	500
										100		100	0
										6		150	0
										20		0	100
										500			17
										20			40
										0			25
										2			150
										0			200
										25			250
										20			0
										3			150
										1			200
										7			400
										8			0
										15			200
										9			50
										22			100
										7			0
										0			60
										3			200
										2			100
										9			150
										100			6
										300
										300
										300
										100
										0
										0
										300
										2
										250
										0
										400
										350
										400
										250
										250
										500
										8
										150
										10
										250
										300
										0
										300
										0
										100
										100
										0
										100
										250
										200
										150
										0
										150
										250
										300
										100
										0
										0
										100
										300
										100
										0
										200
										300
										0

## Sheet: Table S5
Supplemental Table S5: Primers used in this study
Primer name	Primer sequence	Gene	Restriction site	Notes
T1761	CCCCGGTACCGCTTCTGATGATGATGAAGGCAA	MyoE	KpnI	Linearised with HindIII
T1762/T1582	CCCCGGGCCCTACAGGAGTCTCGAATATGACAATGTTATA	PBANKA_0112200	ApaI	1080 bp fragment
IntT176	CACGAGTGGAAATAATTGTGATGAT
MyoE-FW	CATATTAATGACCGGATCAGATTAC
MyoE-RV	CCTGTTTCATTGATGCCATTATTCTTA
N0881	CCCCGGGCCCCATTGAATTATTATGGTGCTAATATGAG		ApaI	530 bp fragment
N0882	GGGGAAGCTTGTCGCAATTGGAGTTACGCATTATG		HindIII
N0883	CCCCGAATTCCAATGAAACAGGGGAAAAGAAAAGAC		EcoRI	632 bp fragment
N0884	GGGGTCTAGACATTCCACGAGTGACGGATAAATG		XbaI
IntN088	GGAAACTAGTGAATTAATAAGGTATAC
N088 KO1	CCATATTAAGCGAATTAGAAAGTTCAG			900 bp fragment
N088 KO2	CCATTTGGTTTTTGGTATCATATCG
T1561	CCCCGGTACCGTGGACAAGTTTATCAAAAGATTAAAGTTG	MyoC	KpnI	Linearise with BsmI
T1562	CCCCGGGCCCTATCAGTGATCTTCTCCAAAAAACTATATTTC	PBANKA_1344100	ApaI	725 bp fragment
IntT156	GTATTTTCAGATTCATCTGCAACCTTATC
MyoC-FW	GTGGATGGCTTGTTTCAGGATC
MyoC-RV	CATGACTGGCGCCTTGTGATG
N0871	CCCCGGGCCCGTATTATGTGCAAATATGTAATACATCC		ApaI	617 bp fragment
N0872	GGGGAAGCTTGTACTGATTTGACAAACTAGCAACTC		HindIII
N0873	CCCCGAATTCGAAGCATCACAAGGTAAATCTCGAG		EcoRI	590 bp fragment
N0874	GGGGTCTAGACCAATATGAATATTATATATTCCATGGAC		XbaI
IntN87	CTATATCCATGCACGCATCAAATG
T1571	CCCCGGTACCCACTTCACCATTCTACTCATAAATATGTATATC	MyoD	KpnI	Linearise with ClaI
T1572	CCCCGGGCCCCTCCTCAATTGGAACAGTTTTCTTCTTTC	PBANKA_1444500	ApaI	614 bp fragment
IntT157	GTTAAATTCTTCTATTCAAGCTACTATAC
N0811	CCCCGGGCCCCATAGGTTATTTGTATTTGTCAAGTATTTG		ApaI	633 bp fragment
N0812	GGGGAAGCTTGATCAATTGAATTGCAATTAATACATATTG		HindIII
N0813	CCCCGAATTCCACTTCACCATTCTACTCATAAATATG		EcoRI	685 bp fragment
N0814	GGGGTCTAGAGTAATATAAAAAACATAAAACAAAACAATATATAG		XbaI
IntN81	CAACTTAAAATCACAACTTTAATGTTGTC
N81KO1	CCAACTTAAAGAATGTGGAGCTAAC			647 bp fragment
N81KO2	GTTTCCTTACTCATACGTTGCATAC
MyoD-FW	GAACCATCAAATGCTGAGGTTATG
MyoD-RV	GGAAACAATTCCTGTCTTTGAGAATC
T1541	CCCCGGTACCCCAACAAAGACAGCCTCTGATACTAAAAGG	MyoF	KpnI	Linearise with ClaI
T1542	CCCCGGGCCCTTTTTCAATTTCTGAGCATTTAAAAACATTCATCTGG	PBANKA_0908500	ApaI	1161 bp fragment
int MyoF	GCCAGCATACATTTAAAAGAGCAAATAC
MyoF-FW	CAAAATCATACAAATAAGCAAAAGGAAAGG
MyoF-RV	GGATAATCAGTACATCTGTTACGTC
N0821	CCCCGGGCCCCCTTTTATTGAGGGATCGAAATAATTG		ApaI	608 bp fragment
N0822	GGGGAAGCTTCATTAAACAGTTATAAGCATCATTTGCAA		HindIII
N0823	CCCCGAATTCCGAAATGAAATGAATTATTGTATTTAG		EcoRI	551 bp fragment
N0824	GGGGTCTAGAATTCGAAAAACAATTCTTTCAAATAAAG		XbaI
IntN82	GGAAGAAAACTATAAAGACAAAGTTATG
T1721	CCCCGGTACCGATTGTGTAGACATTATGTACAAATCG	MLCB	KpnI	Linearise with HindIII
T1722	CCCCGGGCCCAATCTGCTGGTCTTTTCCATATATCC	PBANKA_0929400	ApaI	828 bp fragment
IntT172	GAAAATAATTCTACTAATGAAACTGTGC
MTIP-B FW	ACATACATGACATTCTTCGTCTGAT
MTIP-B RV	CGATTTAGTTTGGTTTGCTCCATTA
N0891	CCCCGGGCCCGCATATTTTTGACAAACAAATGTGTGC		ApaI	629 bp fragment
N0892	GGGGAAGCTTGACACTGAGTTATTTCGGAAAAGG		HindIII
N0893	CCCCGAATTCGTGGATATATGGAAAAGACCAGCA		EcoRI	693 bp fragment
N0894	GGGGTCTAGACGATTTCGGGGAATTTGAGAATAAC		XbaI
IntN89	CAACAGACAAAATGTAATACAATTCATTG
T1401	CCCCGGTACCCATACCGTAAGTGATGTAACATATACTATTAC	MyoB	KpnI	Linearise with HindII
T1402	CCCCGGGCCCTTCGAGCTCTTTCATATGCTTATATTTTCG	PBANKA_1103300	ApaI	978 bp fragment
int T140	CGAAGCATGCAAAATATGCTTCTACAAAG
MyobFW	GAAAATATAAGAGTAGTATCACAGGAAG
MyobRV	CTATCATCAATTTCTGGTATAACCAC
N0741	CCCCGGGCCCGAAAATTGTACCAATTTAGTAGAAC		ApaI	623 bp fragment
N0742	GGGGAAGCTTGATATTAACATTGGCTCGGCTATTG		HindIII
N0743	CCCCGAATTCGAATACTGTTGACCCAGACTTATAC		EcoRI	632 bp fragment
N0744	GGGGTCTAGACATCACTTTCGAACTTCATTTCCATTAC		XbaI
IntN74	CTATTATTATGAACAGTTCAGAC
N74 KO1	GATTCATAGATATATGAACTTAAATTG			561 bp fragment
N74 KO2	CAGATTCAATCAAAATATCTTCTG
T1411	CCCCGGTACCCGTATTTAGAAGATCAATGTTTAGCACC	MyoA	KpnI	Linearise with PacI
T1412	CCCCGGGCCCAGCAACCATTCTCTTTCTTATATGAGCTTG	PBANKA_1355700	ApaI	833 bp fragment
int T141	CACATCTAATAAAGAAGTGATTAGTG
MyoaFW	GAGTAGTCTTTAAGGGATATCAAATATGG
MyoaRV	GATTTCGTATGGCGTTCCG
IntGFP	ACGCTGAACTTGTGGCCG
IntKO	GATGTGTTATGTGATTAATTCATACAC
IntCherry	TTCAGCTTGGCGGTCTGGGT
Arginyl-FW	TTGATTCATGTTGGATTTGGCT	PBANKA_1434200
Arginyl-RV	ATCCTTCTTTGCCCTTTCAG
HSP70-FW	GTATTATTAATGAACCCACCGCT	PBANKA_0818900
HSP70-RV	GAAACATCAAATGTACCACCTCC
